# Supplementary material for: Temperature-Dependent Conformation Behavior of Isolated Poly(3-hexylthiopene) Chains
Source: Polymers (Basel). 2022 Jan 28;14(3):550. doi: 10.3390/polym14030550 (PMC8840214; doi:10.3390/polym14030550)
Supplement: Supplementary file 1 [file polymers-14-00550-s001.zip]

Archive with 1 entries (1 files):
- polymers-1516814-supplementary.pdf
